# Supplementary material for: Using a novel fuzzy 3-inputs algorithms to control the active hydraulic stabilizer bar with the complex model of the vehicle nonlinear dynamics
Source: PLoS One. 2023 Mar 7;18(3):e0282505. doi: 10.1371/journal.pone.0282505 (PMC9990926; doi:10.1371/journal.pone.0282505)
Supplement: S1 File — (ZIP) [file pone.0282505.s001.zip]

Archive with 2 entries (2 files):
- ASBFUZZY.m
- RESULTS.docx
