# Supplementary material for: Using a novel fuzzy 3-inputs algorithms to control the active hydraulic stabilizer bar with the complex model of the vehicle nonlinear dynamics
Source: PLoS One. 2023 Mar 7;18(3):e0282505. doi: 10.1371/journal.pone.0282505 (PMC9990926; doi:10.1371/journal.pone.0282505)
Supplement: S1 File — (ZIP) [file pone.0282505.s001.zip › ASBFUZZY.m]

clear
clc
m=1790;
B=10;
b1=1.20;
b2=1.64;
m11=49;
m12=49;
m21=49;
m22=49;
M=m+m11+m12+m21+m22;
v=(80/3.6);
g=9.81;
tw1=0.730;
tw2=0.725;
hx=0.52;
hy=0.50;
Jx=670;
Jy=2780;
Jz=2715;
i11=10;
i12=10;
i21=10;
i22=10;
k11=38500;
k12=38500;
k21=37200;
k22=37200;
kt11=173000;
kt12=173000;
kt21=173000;
kt22=173000;
c11=3150;
c12=3150;
c21=3080;
c22=3080;
f=0.02;
r=0.3;
phi011o=v/r;
phi012o=v/r;
phi021o=v/r;
phi022o=v/r;
a=0.55;%0.3
b=0.1; %0.17
c=0.3;%0.25
r1=0.07; %0.08
E=210000*(10^6);%21
EJx=4104;%4104
GJp=3155;%3155
x=((b+r1)^3)/(3*EJx);
y=(a+b)*c/GJp;
kce=4*10^-11;
vt=10^-3;
be=6*10^6;
kqi=0.02;  
t=0.005;
kv=0.03; 
Jm=3.5; 
dm=(160*(10^-6))/(2*3.14); 
sim('MN_Fuzzy');
figure(1)
plot(ans.Fz_Mechanical)
grid on
legend('Fz11','Fz12','Fz21','Fz22');
xlabel('Time (s)');
ylabel('Vertical force (N) - Mechanical');

figure(2)
plot(ans.Fz_None)
grid on
legend('Fz11','Fz12','Fz21','Fz22');
xlabel('Time (s)');
ylabel('Vertical force (N) - None');
